# Supplementary material for: MAC Family Transcription Factors Enhance the Tolerance of Mycelia to Heat Stress and Promote the Primordial Formation Rate of Pleurotus ostreatus
Source: J Fungi (Basel). 2023 Dec 27;10(1):13. doi: 10.3390/jof10010013 (PMC10816978; doi:10.3390/jof10010013)
Supplement: Supplementary file 1 [file jof-10-00013-s001.zip]

Archive with 1 entries (1 files):
- jof-2720573-supplementary.pdf
